# Supplementary material for: Biological effects of the hypomagnetic field: An analytical review of experiments and theories
Source: PLoS One. 2017 Jun 27;12(6):e0179340. doi: 10.1371/journal.pone.0179340 (PMC5487043; doi:10.1371/journal.pone.0179340)
Supplement: S1 Table — (XLSX) [file pone.0179340.s001.xlsx]

## Sheet: Лист1
	S1 Table
	Data on the effects of hypomagnetic field. Supplementary material to "Biological effects of the hypomagnetic field: an analytical review of experiments and theories" by V.N. Binhi and F.S. Prato
#	Year	Object	Kind	Property investigated	Measurable quantity	Other measurable quantity	Maximum effect, 100%|e0-e1|/sqrt(e0^2+se0^2+se1^2), at least p<0.05	Insignificant effect	Mean value mesured in GMF	Error in GMF	Mean value mesured in HMF	Error in HMF	Type of error bars, SEM or SD. Quality results are denoted as "q"	Number of replications (minimum of the two - for v0 and v1)	Type of magnetic exposition: S - shielding, C - compensation, C~ - servo (active compensation)	Size of the exposure system, cm (minimal of x,y,z)	Remark	Value of HMF (nT, approximately, possible maximum in the range claimed)	H-dependence measured	Value of GMF, Control MF in microTesla (rounded to 2 digits)	Duration of HMF exposure	Numerical value of the exposition time	Unit value of the exposition time	Details of MF exposure	Problems available	Problems: incomplete description of magnetic conditions or exposure system - M, of control conditions - C, of statistical methods used - S, of logical grounds for conclusions - L	Reference
1	1965	Chinese hamster HeLa cells	In vitro	Growth rate	Cell count		2.7	**	1.7	0.5	1.65	0.45	?	?	?	?		100		50	4 d	4	d		MCS	Only the abstract of paper is available	Greene.ea.1965
2	1967	Human	Human	Scotopic critical flicker fusion	Fusion frequency		38		14.1	1	8.8	1	sd	6	C	800		50		GMF	10 d	10	d				Beischer.ea.1967
3	1968	Honeybees	Insect	Swarming	Deviations in the waggle dance		100		7.5	5	0	3	sd	60	C	100		2000		GMF	1 h	1	h			HMF is calculated from reported 4% of the GMF. Mean and st. deviations, as well as n~60, have been estimeted visually from Fig.12.	Lindauer.ea.1968
4	1969	C3H mice	Rodent	Albumin-induced phagocytic activity	Acid phosphatase activity		77		21.5	1.8	38.3	2.5	sem	4	C	360		80		GMF	18 h	18	h				Conley.1969
5	1976	House sparrow	Bird	Circadian and hopping rhythm	Perch hopping activity		8		207	16.75	190.5	3.75	sd	8	C	137		240		42	112 h	112	h	14 days 8 hr/day = 112 hr			Bliss.ea.1976
6	1976	E. coli, etc	Bacteria	Resistance to antibiotics	Staphylococcus resistance to tetracycline		35		1	0	1.36	0	?	?	S	30		26		43	60 d	60	d		S	No statistical analysis	Verkin.ea.1976
7	1977	Human fibroblasts and lymphocytes	Mammal cells	Conformation of chromatin	Cell lysate viscosity		24		1	0.04	0.76	0.04	sem	3	C	20		100		23	40 m	40	m				Belyaev.ea.1997
8	1979	Pea roots	Plant	Cell reproduction	Mitotic index	Stem and root length	110		3.24	0.29	6.83	0.29	?	100	S	30		54	*	50	72 h	72	h				Bogatina.ea.1979a
9	1979	Wheat seedlings	Plant	Growth rate	Root and coleoptile length		12		2.24	0	1.96	0	?	?	S	30		70	*	50	72 h	72	h		MS	No information on the duration of exposure, no statistical analysis	Bogatina.ea.1979b
10	1985	Human embryo fibroblasts	In vitro	Cell proliferation	Mitotic rate	Resistence to mercuric chloride	240		0.19	0.06	1.26	0.4	?	?	S	6		0.5		50	45 h	45	h		MCS	Insufficient information on the MFs used, control conditions, and statistical analysis	Kaznacheev.ea.1985
11	1987	Frog Xenopus laevis	Amphibia	Ability of tadpoles to change color	Melanophore index in the tail region		9.1	**	2.2	0.72	2.4	0.72	sd	80	C	100		1800		46	1 h	1	h		MC	Insufficient information on the MFs used and control conditions	Leucht.1987
12	1989	Rainbow trout Salmo gairdneri	Fish	Orientation	Rayleigh statistic		47		0.72	0.11	0.38	0.097	sd	4	S	?		4000		GMF	20 m	20	m		MC	The absence of MF is confirmed by a compass needle equilibrium regarding any directions. Usually, a non-professional compass has an accuracy of abour 5 degrees for the GMF vector. This corresponds to MF inaccuracy of about 50*sin(pi*5/180)~4.4 microT. So we take HMF~4000 nT. Control and HMF groups of fish were in different places.	Chew.ea.1989
13	1989	Belladonna hairy root culture	Plant	Growth rate	Root length		48		14.4	1.7	21.4	1.7	sem	30	S	600		5		50	116 h	116	h				Kato.ea.1989
14	1990	Corn primary roots	Plant	Gravitropic response	Root geometry		37		39.4	2.1	54.1	2.1	sem	54	S	600		5		50	12 h	12	h				Kato.1990
15	1991	Japanese newt larvae	Amphibia	Developmental abnormalities	Percent abnormal embryos		190		17	0	50	0	?	17	S	?		5		70	5 d	5	d		MS	No important data on MFs ; insufficient statistics	Asashima.ea.1991
16	1992	Lentil sprouts	Plant	Rate of sprout growth	Length of sprouts	Germination	51		14	1.8	6.8	0.9	?	50	S	12		2		GMF	6 d	6	d				Govorun.ea.1992
17	1992	Pea, flax, and lentile roots	Plant	Proliferative activity in meristem cells	G1 phase duration	The proliferative pool	100		6.3	0.8	12.8	1.1	?	3	S	12		2		GMF	60 h	60	h		MCS	Not enough information on the MFs used, control conditions, and statistical analysis	Fomicheva.ea.1992a
18	1992	Pea roots	Plant	RNA and protein synthesis in meristem cells	RNA content	G1 phase duration	40		186	21	261	24	?	?	S	12		2		GMF	30 h	30	h		MCS	No information on the MFs used, control conditions, and statistical analysis	Fomicheva.ea.1992b
19	1992	Pea seedlings	Plant	Features of mitochondrial organelles	Size of organelles	Number of organelles	100		1	0	0	0	q	?	S	12		2		GMF	3 d	3	d		MCS	Insufficient information on the magnetic exposure and control conditions, and on statistics	Belyavskaya.ea.1992
20	1992	Common frog eggs	Amphibia	Fertilized oocyte development	Time to first cleavage		13		148	10.3	129	7.6	?	6	C	20		100		40	120 m	120	m		S	No info on the type of errors	Safronova.ea.1992
21	1993	Myosin phosphorylation	in vitro	32P incorporation into myosin light chains	Cherenkov counts		40		47.6	3.8	28.7	3	?	30	S	30		100	*	72	6 m	6	m		M	No information on the size, but apparently it covers the diameter of the Helmholtz coils 20 cm, so we use 30 cm for the mu-metal box	Markov.ea.1993
22	1995	Guinea pig	Rodent	Blood biochemistry after X-ray exposure	Epinephrine level	Histamin level	86		61	6.1	114	8.5	?	5	S	?		4500		GMF	30 m	30	m		M	Not enough information on the exposure system	Podkovkin.1995
23	1995	Newborn rats	Rodent	Motor activity of ependymal cells	Delay of slowing down		79		0.45	0.25	0.9	0.25	?	6	C	?		1000		GMF	60 m	60	m		MCS	No info on MF exposure system, on control conditions, on the type of errors	Sandodze.ea.1995
24	1995	Wistar rats	Rodent	Routin blood analysis	Blood monocytes content		94		7.4	0	14.5	0	?	?	C	60		500		47	4 w	4	w		S	No statistical information	Dorofteiu.ea.1995
25	1997	Friend erythroleukemia cells	In vitro	Culture growth cycle	Cell diameter	Rate of proliferation	3.7		9.93	0	10.3	0	?	2	S	240		20		45	4 d	4	d		S	No description of statistics, e.g. no error bars	Eremenko.ea.1997
26	1997	Land snail	Mollusc	Nociception parameters	Latency of response to heat		4.1	**	4.9	0.2	5.1	0.2	sem	211	C	100		100		46	15 m	15	m				Thomas.ea.1997
27	1998	Cork oak somatic embryos	Plant	Germination rate	Percentage of germination		31		44.6	2.2	58.3	1.6	sem	?	C	38		1000		43	30 d	30	d				Celestino.ea.1998
28	1998	Budgerigars	Bird	Acoustic behavior	Frequency of cries		52		1209	424	514	354	?	13	S	230		15		55	17 d	17	d		M	Insufficient description of the difference between MF exposure and control conditions	Jiang.ea.1998
29	1999	Pea seedlings	Plant	Development rate	Cell elongation	Osmotic pressure in epicotyl units	34		210	4.3	281	5.2	sem	15	S	38		130		GMF	24 h	24	h				Negishi.ea.1999
30	2000	C57 male mice	Rodent	Stress-induced analgesia	Latency of response to heat		61		10.2	1	3.9	0.85	sem	13	S	27		4000		46	2 h	2	h				DelSeppia.ea.2000
31	2001	Human blood	in vitro	Ions in blood serum	Cuprum concentration	Zn content	22		82	2.3	100	1.2	?	20	C	60		500		47	48 h	48	h		S	No info on the type of error bars, SD or SEM	Ciortea.ea.2001
32	2001	Human blood	in vitro	Hemolysis parameters	Rate of hemolysis	Enzymes’ activities	180		4.9	0.7	46	22	?	?	C	60		500		47	72 h	72	h		S	No info on the type of error bars, SD or SEM	Ciorba.ea.2001
33	2001	Pea roots	Plant	Developmental characteristics of meristem cells	Phytoferritine content in plastids	Ca2+ balance	89		14	0	1.5	0	?	?	S	12		2		GMF	3 d	3	d		MCS	No description of MFs used, insufficient description of control exposure; no statistics	Belyavskaya.2001
34	2001	Hamster	Rodent	Content of neurotransmitters in brain	GABA content		17		3.01	0.48	2.47	0.52	?	?	S	70		100		52	180 d	180	d				Li.ea.2001
35	2001	Mole-rat brain	Rodent	Distribution of c-Fos neurons	Density of neurons		82		225	27	37.5	18.8	sem	?	S	?		300		47	1 h	1	h		M	No information on the characteristics of the mu-metal box	Nemec.ea.2001
36	2002	CD1 mice	Rodent	Nociception parameters	Latency of response to heat		41		25	3	14.5	3.2	sem	15	S	20		340		42	2 h	2	h				Choleris.ea.2002
37	2002	Fruitfly	Insect	Eye neural cell activity	Electric retinographic potential		43		0.15	0.1	0.25	0.15	?	?	C	60		500		47	20 h	20	h		MS	No data on MFs; no definition for a quantity R used	Creanga.ea.2002
38	2002	Human T-lymphocite cells	in vitro	Cytosolic Ca2+ concentration	Indo-1 fluorescence signals		4.5		1.12	0.008	1.17	0.016	sem	19	C	80		300		78	10 m	10	m				McCreary.ea.2002
39	2002	Potato Solanum tuberosum	Plant	Primary nitrogen metabolism	Nitrogen content		51		3.7	0	1.8	0	?	?	S	?		50		GMF	48 h	48	h		MCS	Not adecuate description of MFs, no control description, no statistics. Indicated HMF value is estimated from the description of the shielding system	Dobrota.ea.2002
40	2003	E. coli	in vitro	Resistance to antibiotics	Minimum inhibitory concentration		1200		0.25	0	8	0	?	?	C	60		500		47	6 d	6	d		MS	No info on the MFs; no statistics	Poiata.ea.2003
41	2003	Chick embryos	Bird	Long-term memory	Avoidance rate		32		74.8	12.4	49.5	20	?	23	C	80		680		GMF	21 d	21	d		S	No type of errors	Wang.ea.2003
42	2004	Pathogen bacteria	in vitro	Resistance to antibiotics	Minimum inhibitory concentration		940	**	1	0	16	0	?	?	C	60		500		47	6 d	6	d		MS	No info on MFs; unusual statistics	Creanga.ea.2004
43	2004	C57 mice	Rodent	Formation of spleen cell colonies	Number of colonies		37		100	3.3	137	3.3	?	?	S	6		0.5		50	3 h	3	h		MCS	MCS	Voronin.ea.2004
44	2004	Drosophila melanogaster	Insect	Memory in consequtive generations	Memory index	Visual learning	95		0.25	0.05	0	0.06	sem	18	C	80		680		52	100 d	100	d				Zhang.ea.2004
45	2004	Pea seedlings	Plant	Seedling growth	Epicotyl length		23	**	8.8	4	11.2	4.2	?	12	S	?		2000		GMF	4 d	4	d		M	No information on the GMF, nor on sizes of shielded volumes	Yamashita.ea.2004
46	2005	Potato	in vitro	Growth rate	Amount of chlorophyll	Root length	130		0.144	0.001	0.334	0.005	sem	5	C	60		500		47	28 d	28	d				Rakosy-Tican.ea.2005
47	2005	CD1 mice	Rodent	Nociception parameters	Reaction latency to a thermal stimulus		88		15.1	0.67	28.5	0.98	sem	12	S	20		440		55	5 h	5	h	5 days 1 hr/day = 5 hr			Prato.ea.2005
48	2005	Human germ cells	In vitro	Cell properties	Cell velocity	Viability	38		21.4	0.84	29.6	1.3	?	?	C	60		500		47	18 h	18	h		MCS	No data on MF exposure (we took it from another their pub), no data on control, no statistical analysis	Truta.ea.2005
49	2005	Friend erythroleukemia cells	In vitro	Gene expression	Hb RNA labelling	Proliferation	16	**	27.5	0	32	0	?	2	S	240		20		45	96 h	96	h		S	No statistical data	Volpe.ea.2005b
50	2005	Friend erythroleukemia cells	In vitro	DNA replication	The rate of		21	**	95	0	75	0	?	2	S	240		20		45	96 h	96	h		S	No statistical analysis	Volpe.ea.2005a
51	2005	Human spermatozoa	In vitro	Cell behavior	Number of rapid cells		22		38.9	2	47.5	2	?	?	C	60		500			3 h	3	h		MS	No data on MF exposure (we took it from another their pub), no statistical analysis	Truta.ea.2005
52	2006	Cress roots	Plant	Gravitropic response	Number of roots growing up	Angle of deviation from horizontal	210		3.1	4.9	19	4.9	?	8	S	30		20	*	50	1 h	1	h		S	No statistical data	Bogatina.ea.2006
53	2006	CD1 mice	Rodent	Nociception parameters	Latency of response to heat		82		14.5	0.45	26.5	1.7	sem	12	S	20		350		53	5 h	5	h	5 days 1 hr/day = 5 hr			Koziak.ea.2006
54	2007	Planarian Dugesia tigrina	Flatworm	Intensity of fission	Relative number of fissions		79		1	0.1	1.8	0.15	?	3	S	20		300	*	48	4 h	4	h				NovikovV.ea.2007
55	2007	Planarian Dugesia tigrina	Flatworm	Intensity of fission	Relative number of fissions		15		1	0.1	1.15	0.1	?	3	S	20		5	*	48	4 h	4	h				NovikovV.ea.2007
56	2007	Golden hamster	Rodent	Noradrenergic activities in brainstem	Norepinephrine content		54		1.2	0.06	0.55	0.015	sd	3	S	70		100		52	180 d	180	d				Zhang.ea.2007
57	2007	Human blood	In vitro	Rheological properties of blооd	Blood viscosity	Erythrocyte sedimentation rate	4.9		8.5	0.27	8.08	0.21	?	16	S	120		75		GMF	30 m	30	m		S	Methodological problem: it is impossible to evaluate the correctness of calculation of the correlation coefficients	Sevostyanova.ea.2007
58	2008	Frog Rana temporaria	In vitro	Sciatic nerve excitability	Membrane potential		41		52	8	30	8	?	10	S	18		170		42	50 m	50	m		MS	A little info on MF exposures; no info on the type of errors and statistical analysis	NovikovS.ea.2008
59	2008	Snail Planorbis carinatus	In vitro	Raman Spectra of neuronal carotenoids	Ratio of spectral peaks		34		0.98	0.06	1.32	0.18	?	?	S	18		200		42	90 m	90	m		MS	A little info on MF exposures; no info on the type of errors and statistical analysis	NovikovS.ea.2008
60	2008	Planarian Dugesia tigrina	Flatworm	Animal morphology	Regeneration speed		140		0.022	0.0065	0.056	0.007	?	25	S	200		10000		GMF	10 d	10	d		MCS	Insufficient MF and control description, it is not clear whether the effect was due to null MF or null EMF, no type of errors	Demtsun.ea.2008
61	2008	Planarian Dugesia tigrina	Flatworm	Animal morphology	Regeneration speed		19		0.0775	0.014	0.0925	0.014	?	25	S	200		10000		GMF	10 d	10	d		MCS	Insufficient MF and control description, it is not clear whether the effect was due to null MF or null EMF, no type of errors	Temurjants.ea.2008
62	2008	Planarian Dugesia tigrina	Flatworm	Intensity of fission	Number of divided animals		210		1	0.42	3.2	0.42	sd	5	S	20		100	*	48	4 h	4	h				NovikovV.ea.2008
63	2008	NMRI mice	In vitro	Development of embryonic cells	Viability of fibroblasts	Cell morphology	96		95	10	3	9	?	?	S	?		200		50	48 h	48	h		S	No information on statistical data	Osipenko.ea.2008
64	2008	Human	Human	Parameters of cognitive processes	Number of errors	Processing time	7.9		0.885	0.018	0.955	0.018	sem	160	C	100		400		41.5	45 m	45	m				Sarimov.ea.2008
65	2008	Wistar rats	Rodent	Content of elements in hair	Cr content	Six metals content	510		-0.016	0.75	-1.53	0.37	sd	8	S	?		20		38	210 d	210	d		MCS	Steel shielding described cannot provide the rest MF claimed of 20 nT. Control problem - it is not clear which factor caused the observed Me concentration changes in the hair: MF or other factors like EF, geometry, light, etc. Statistics is not complete.	Tombarkiewicz.2008
66	2008	Human blood	In vitro	Blood viscosity dynamics	Correlation with sunspot area		100		0.6	0	-0.02	0	?	37	S	120		75		GMF	30 m	30	m		MS	No complete description of HMF. Methodological problem: it is impossible to evaluate the correctness of calculation of the correlation coefficients.	Trofimov.ea.2008
67	2008	Magnetospirillum magneticum	Bacteria	Gene expression	mms13 up-regulation	Magnetosome size	67		1	0	1.68	0	?	3	C	90		500		GMF	16 h	16	h		S	No data on the number of samples	Wang.ea.2008a
68	2008	Calf brain	In vitro	Tubilin assembly	Optical absorption at 350 nm	Intrinsic fluorescence	30		0.505	0.06	0.35	0.01	sd	?	C	20		100		50	20 m	20	m		S	No data on the number of samples	Wang.ea.2008b
69	2009	Human	Human	Parameters of cognitive processes	Processing time, the number of errors		1.6		0.925	0.1	0.94	0.1	sd	34	C	100		400		41.5	45 m	45	m		S	No data on errors, sd is taken from their previous papers	Binhi.ea.2009
70	2009	Wistar rats	Rodent	Embryonic abnormalities	Quality changes		100		1	0	0	0	q	?	S	200		10000		GMF	374 h	374	h	22 days 17 hr/day	MC	Insufficient MF and control description, it is not clear whether the effect was due to null MF or null EMF	Korolyov.ea.2009
71	2009	Land snail Helix albescens	Mollusc	Nociception parameters	Latency of response to heat		27		8.65	0.2	11	0.5	sem	20	S	200		10000		GMF	30 h	30	h	30 days 1 hr/day	MC	Insufficient MF and control description, it is not clear whether the effect was due to null MF or null EMF	Kostyuk.ea.2009
72	2009	Planarian Dugesia tigrina	Flatworm	Regeneration parameters	Motion speed	Regeneration index	23		1.29	0.2	0.99	0.18	?	10	S	200		10000		GMF	345 h	345	h	15 days 23 hr/day	MCS	Insufficient MF and control description, questions to statistics	Yarmolyuk.2009
73	2009	CD1 mice	Rodent	Nociception parameters	Latency of response to heat		95		12.7	0.91	24.9	1.7	sem	10	S	20		350		53	10 h	10	h	10 days 1 hr/day			Prato.ea.2009
74	2009	Wistar rats	Rodent	Peritoneal macrophages features	NO production after stimulation	Superoxide anion synthesis	33		64.7	5.7	43	2.8	sem	6	S	?		12000		37	180 d	180	d		M	Insufficient information on the exposure and control conditions	Roman.ea.2009
75	2009	Breeding eggs (Gallus domesticus)	Bird	Hatching parameters	Proportion of weak or crippled birds	Memory retention level	130		17.4	4.8	39.7	6.8	sd	10	C	160		740		52	24 d	24	d		M	The control and experimental incubators are different	Xiao.ea.2009
76	2009	BALB/C mice	Rodent	Blood properties	Thrombocyte aggregation time		33		43.4	2.6	29.2	1.5	sem	?	S	6		0.5		50	2.5 h	2.5	h		MCS	Not enough information on magnetic exposure, control conditions, and statistical treatment	Kulikov.ea.2009
77	2009	Micromycete Ulocladium consortiale	In vitro	Mycelium growth	Delay in sporulation	Cell morphology	240		6.5	0.5	24	3	?	?	SC	11		2000		48	?				MCS	Not enough information on magnetic exposure, control conditions, and statistical treatment	Bystrova.ea.2009
78	2010	Human erithrocytes	In vitro	Erythrocytes osmosis stability	Haemoglobin concentration		60		143	2.7	56.8	3	?	2	S	6		0.5		50	1 h	1	h		MCS	Not enough information on magnetic exposure, control conditions, and statistical treatment	Kulikov.ea.2010
79	2010	Mole-rats	Rodent	c-Fos expression distribution in brain	Density of c-Fos cells in thalamic nucleus		82		20.6	3.2	3.5	1.3	sem	4	S	?		300		46	1 h	1	h		M	No information on the size of mu-metal box	Burger.ea.2010
80	2010	Rat satellite skeletal muscle cells	In vitro	Proliferation and differentiation	The number of nuclei in myotubes	Delay in myoblast fusion	100		1	0	0	0	q	?	S	?		300		48	7 d	7	d		MCS	Not enough info on the system of magnetic exposure, no description of control. No statistics	Eldashev.ea.2010
81	2010	NMRI mice	Rodent	Embryogenesis	Birth rate		100		66	3.2	0	0	q	11	S	20		200		48	12 d	12	d				Fesenko.ea.2010
82	2010	Human endothelial cells	In vitro	Proliferation and gene expression	Number of cells	eNOS expression	29		2.23	0.07	1.58	0.14	?	3	S	?		500		60	2 d	2	d		MS	No information of the size of the mu-metal shield and the type of errors	Martino.ea.2010a
83	2010	Fibrosarcoma HT1080 cells	In vitro	Cell proliferation	Growth rate		29		5.7	1.1	4.05	0.82	sd	3	C	?		500		45	4 d	4	d		M	No information on the size of the exposure system	Martino.ea.2010b
84	2010	Planarian Dugesia tigrina	Flatworm	Infradian rhythms	Motion speed spectrum		24		2.69	0.32	2.04	0.32	sem	15	S	200		10000		GMF	690 h	690	h	30 days 23 hr/day	MCS	No MF and control description, questions to statistics	Yarmolyuk.2010
85	2010	Human VH-10 fibroblasts	In vitro	Mitochondrial net reorganization	Number of changed cells	P53 content	300		14.3	1.4	61.1	6.2	?	?	S	26		190		48	3 h	3	h		S	No data on errors and the numer of replications	Kuranova.ea.2010
86	2011	Human erithrocytes	In vitro	Erythrocyte osmotic fragility	Haemoglobin concentration		61		133	2.95	51.5	3.45	sem	6	S	6		0.5		50	1 h	1	h		MC	No information on the magnetic exposure and control conditions	Kulikov.ea.2011
87	2011	Wistar rats	Rodent	EEG spectral density	Alpha-rhythm power		170		38	24	-49	25	?	6	C~	?		50		GMF	21 d	21	d		MS	No description of the residual MFs, no info on the type of errors	Khodanovich.ea.2011
88	2011	BALB/C mice	Rodent	Whole blood characteristics	Blood leucocyte quantity	Percentage of lymphocyte	49		11.6	1.6	5.8	2	?	10	S	160		300		50	7 d	7	d				Jia.ea.2011
89	2011	Cancer and endothelial cells	In vitro	Hydrogen peroxide production	Peroxidase-induced fluorescence		19		946	23	765	13	?	6	S	6		2000		45	24 h	24	h				Martino.ea.2011
90	2011	Soybean seeds	Plant	Gravitropism and germination	Gravitropism angle	Radicle weight	26		15.2	10.2	10.1	6.9	?	26	S	15		110		14	24 h	24	h		S	No information on the method of radicles' parameters measurement procedure - subjectivity, blindness, etc.; no info on the type of error bars	Mo.ea.2011
91	2011	Land snail Helix albescens	Mollusc	Nociception parameters	Latency of response to heat	Infradian rhythmics	15		9.9	1.6	11.4	1.6	sem	20	S	200		10000		GMF	6 d	6	d	21 days 23 h/day	MCS	Insufficient MF and control description, it is not clear whether the effect was due to null MF or null EMF, a problem with the definition of relative effect value and its errors, no sham data	Temour'yants.ea.2011
92	2011	Rat satellite skeletal muscle cells	In vitro	Membrane receptor activity	Intracellular Ca2+ level		42		4.9	0.52	6.96	0.43	sem	?	S	?		300		GMF	1 h	1	h		MCS	Insufficient data on the MF exposure, control conditions, and statistical treatment	Belostotskaya.ea.2011
93	2012	Frog Xenopus laevis	Amphibia	Abnormal morphogenesis	Percentage of malformed embryos		190		6.9	1.2	27.3	8	?	?	S	200		105		22	4 d	4	d		S	It is indicated for error bars both the +- notation in the text that usually means SE and the SD notation in Figure.	Mo.ea.2012b
94	2012	Drosophila melanogaster	Insect	Ability to survive ionizing radiation	Survival percentage		61		41.9	2	16.3	1.5	sem	10	S	14		1700		43	365 d	365	d				Portelli.ea.2012
95	2012	Solutions of substances	Chemical compounds	alpha-tocopherol properties	Size of nanoassociates		130		170	25	400	60	?	?	S	?		10		53	18 h	18	h		MS	Lack of important information on the MFs in the screened area, no statistical analysis	Ryzhkina.ea.2012a
96	2012	Solutions of substances	Chemical compounds	Physico-chemical properties	Presence/absence		100		1	0	0	0	q	?	S	?		10		53	18 h	18	h		MS	Lack of important information on the MFs in the screened area, no statistical analysis	Ryzhkina.ea.2012b
97	2012	BALB/C mice	Rodent	Behavioral characteristics	Horizontal activity	Vertical activity	25		1878	111	1408	52	sd	6	S	?		20		38	1 d	1	d		MC	No information on shielding box parameters and the difference with control conditions	Shen.ea.2012
98	2012	Arabidopsis thaliana	Plant	Gene expression	PHYB expression	Hypocotyl growth, flowering time	38		0.87	0.04	1.2	0.075	sem	3	C	36		50		45	10 d	10	d				Xu.ea.2012
99	2012	Wistar rats	Rodent	Behavioral patterns	Rate of interindividual interactions	Food-motivated activity, desynchronosis	140		2	0.9	7	2.9	?	10	C~	75		50		50	25 d	25	d				Zamoschina.ea.2012
100	2012	Human spermatozoa	In vitro	Cell motility	Velocity	Glucose metabolic consumption	110		9.65	1.84	21	2.27	?	15	C	?		150		GMF	20 h	20	h		CS	Insufficient description of control exposure; unclear information on the type of errors	Truta.ea.2012
101	2012	Micromycete Ulocladium consortiale	In vitro	Anomalous mycelium growth	Pattern formation		100		1	0	0	0	q	200	S	45		100		48	7 d	7	d		MCS	Insufficient data on the time of MF exposure (7 d is taken based on the personal message of L.K. Panina), control conditions, and statistical treatment	Dmitriev.ea.2012
102	2012	Micromycete Neurospora crassa	In vitro	Anomalous mycelium growth	Pattern formation		100		1	0	0	0	q	200	SC	45		10		48	7 d	7	d		MCS	Insufficient data on the time of MF exposure (7 d is taken based on the personal message of L.K. Panina), control conditions, and statistical treatment	Panina.ea.2012
103	2013	Wistar rats	Rodent	Aggressive interactions	Rate of the interactions	Gene expression	1100		1.5	0.5	20	0.5	sem	6	C~	75		50		50	21 d	21	d				Khodanovich.ea.2013
104	2013	Wistar rats	Rodent	Gene expression	Number of c-fos producing cells	Aggressive interactions	97		0.27	0.067	0	0.008	sem	?	C~	75		50		50	21 d	21	d				Khodanovich.ea.2013
105	2013	Outbred rats	Rodent	Level of depression	Depression index	Latency in Porsolt test	65		0.98	0.08	1.63	0.18	?	10	S	200		10000		GMF	160 h	160	h	10 days 16 hr/day	MCS	Lack of important information on the MFs in the screened area and in control, no info on the type of error bars - SD or SEM	Kostyuk.ea.2013
106	2013	Species of Daphnia	Crustacean	Lifelong development	Brood size	Life span, body length	74		30	3	7.6	3	sem	30	C~	25		15		52	60 d	60	d		M	No accurate data on the residual MF	Krylov.ea.2013
107	2013	Human neuroblastoma cells	In vitro	Proliferation rate in G1-phase	Absorbance 450 nm	Number of cells	45		0.53	0.01	0.77	0.01	sem	6	S	27		200		15	48 h	48	h				Mo.ea.2013
108	2013	Wistar rat lymphocytes	In vitro	ROS level	Rate of fluorescence		25		1	0.054	0.75	0.032	?	?	C	17		5		50	2 h	2	h		MS	No accurate data on residual MF and its diurnal variations; no data on SD or SEM and on n	Politanski.ea.2013
109	2013	Arabidopsis thaliana	Plant	Growth rate	Biomass accumulation		37		156	4.4	98	3	sem	20	C	36		1300		45	35 d	35	d				Xu.ea.2013
110	2013	Wistar rat brain	Ex vivo	Sensitivity to weak 42.3 GHz EMF	Life-span of epileptic foci	Epileptic foci intensity	37		182	14.6	115	13	?	6	S	?		50		?	3 h	3	h		M	No info on the MF exposure system	Godlevsky.ea.2013
111	2013	Wistar rats	Rodent	Weight and hemodynamics	Weight	Inter-systolic interval	50		9.1	1.3	13.8	2.3	sem	8	S	60		1200		48	1 w	1	w				Kuzmenko.ea.2013
112	2014	Solutions of substances	Chemical compounds	Physico-chemical properties	Electrical conductivity	Dynamic light scattering parameters, etc.	54		11.7	0.98	5.4	0.3	?	?	S	?		10		53	24 h	24	h		MS	Lack of important information on the MFs in the screened area; x - it is not clear whether the effect was due to null MF or null EMF; no statistical information	Konovalov.ea.2014
113	2014	Mice	Rodent	Nociception parameters	Latency of response to heat		19		10.6	0.52	8.56	0.29	sem	10	S	200		10000		GMF	200 h	200	h	10 days 20 hr/day	MC	lack of important information on the MFs in the screened area, no info on the taxonomy of the animals used.	Kostyuk.2014
114	2014	Japanese quail	Bird	Developmental abnormalities	Number of abnormalities		100		1	0	0	0	q	8	C	26		630		GMF	10 d	10	d		MS	Lack of important information on the MFs in the screened area, no statistical analysis	Trukhanov.ea.2014
115	2014	Sprague-Dawley rats	Rodent	Blood serum trace elements	Iron concentration		45		4.6	0.6	6.7	0.4	sd	?	S	150		300		50	28 d	28	d				Jia.ea.2014
116	2014	Cyanobacteria Synechocystis	In vitro	Fluorescence spectra	Ratio of spectral peaks		8.5		0.82	0.023	0.89	0.023	?	?	SC	?		230		GMF	24 h	24	h		MCS	Incomplete MF and timing descriptions, no control description, no information on error bars	Lebedev.ea.2014
117	2014	Human neuroblastoma cells	In vitro	De-regulation of a few thousand genes	mRNA expression of 17 genes		150		1	1.5	4.5	1.5	sem	3	S	27		200		15	48 h	48	h				Mo.ea.2014
118	2014	C57BL/6 mice	Rodent	Blood routine analysis	Neutrophil level	Body weight - significant changes; serum H2O2 levels and activity of SOD - insignificant changes	30		0.6	0.052	0.78	0.052	?	22	C	35		550		49	30 d	30	d				Ding.ea.2014
119	2014	Snail P. corneus	Mollusc	Embryonic and juvenile development	Teratogenic abnormalities	Growth rate	49		36.7	0	18.5	0	?	30	S	30		600		GMF	45 d	45	d		MCS	No information on GMF and control conditions, no statistical analysis	Tsetlin.ea.2014
120	2014	Planthopper	Insect	Characteristics of the development	Vitellogenin transcript level	Fecundity, weight	93		19.5	3.9	1	0.2	sem	3	C	60		500		50	1 d	1	d				Wan.ea.2014
121	2014	Planarian Girardia tigrina	Flatworm	Animal morphology	Regeneration index		430		0	2.9	25	5	sd	?	S	?		50	*	50	30 m	30	m		MCS	Poor information on the MF exposure system. MF was calculated, not measured. Unrealistic value of the HMF calculated 0.05 nT (we have taken usual residual MF magnitude 50 nT for this type of shielding). MF condition for control samples is incomplete. Error bars are undefined. Statistical analysis is absent.	Tiras.ea.2014
122	2014	Micromycete Ulocladium consortiale	In vitro	Melanin production	Spectral analysis		100		1	0	0	0	q	?	S	?		100		GMF	14 d	14	d		MCS	Insifficient information on HMF, experimental procedure, control, and statistics.	Bogomolova.ea.2014
123	2014	Planarian Dugesia tigrina	Flatworm	Intensity of fission	Number of divided animals		39		4.86	0.5	6.79	0.43	?	?	S	?		100		42	4 h	4	h		MS	No description of the MF exposure system, no statistical tratment.	Novikov.2014
124	2015	Arabidopsis thaliana	Plant	Gene expression	Chlorophyll transcription		940		0.4	0	6.4	0	?	?	S	25		800	*	50	120 h	120	h		S	No statistics for zero-MF measurements	Dhiman.2015
125	2015	Arabidopsis thaliana	Plant	Flowering	Delay in flowering time		16		34	3	39.5	3	sem	4	C	36		1300		45	35 d	35	d				Xu.ea.2015
126	2015	C57BL/6 mice	Rodent	Blood properties	Serum noradrenaline level	Nociception	12		385	13.4	338	9	sem	7	C	100		500		42	30 d	30	d				Mo.ea.2015
127	2015	Crucian carp	Fish	Enzyme activity in the intestine	Proteolytic activity of mucosa	Amylolytic activity	43		5.1	0.2	2.9	0.2	?	12	C	25		15		52	1 h	1	h		MS	No info on the residual MF (15 nT is taken from Krylov.ea.2013); no info on the type of errors	Kuzmina.ea.2015
128	2015	Planthopper macropterous females	Insect	Characteristics of the development	Gene Cry expression	Developmental period, longevity, fecundity, several genes expression	68		1.66	0.035	2.8	0.24	sem	3	C	60		500		50	12 d	12	d		M	Exposure system parameters are taken from Wan.ea.2014	Wan.ea.2015
129	2016	Human neuroblastoma cells	In vitro	Cell properties	F-actin density	Morphology, adhesion, motility, WASL expression	19		394	7.9	319	8.9	sem	80	C	35		470		53	48 h	48	h		M	The size of Helmholtz system is taken from Ding.ea.2014	Mo.ea.2016
130	2016	Outbred rats	Rodent	Level of aggression	Mean 5-level score		270		0.56	0.097	2.18	0.18	sem	10	S	200		10000		GMF	190 h	190	h	10 days 19 hr/day	MC	Lack of important information on the MFs in the screened area and on control	Tumanyants.ea.2016
131	2016	Human	Human	Blood microcirculation	Capillary blood velocity	Blood pressure	17	**	0.88	0.062	1.03	0.062	?	32	C	120		200		48	1 h	1	h		MS	No information on the residual MF components; no info on the type of errors, individual sensitivities to MF are not taken into account - the results might be due to accidental outcome of a single person (that means that the distribution of people over their sensitivities is not normal, hence t-test fails).	Gurfinkel.ea.2016
132	2016	Mouse skeletal muscle cells	In vitro	Cell viability	ATP content	Dehydrogenase activity, membrane potential, ROS level	44		3.1	0.4	1.7	0.5	sem	14	C	20		2300		48	3 d	3	d				Fu.ea.2016
133	2016	Human VH-10 fibroblasts	In vitro	Content of DNA double-strand breaks markers	Number of cells with γ-H2AX foci	Cells with p53BP1 foci	540		2.3	1.2	21.1	2.3	sem	3	S	26		200		48	2 h	2	h				Spivak.ea.2016
134	2016	Seeds Lactuca sativa	In vitro	Rate of germination	Number of sprouted seeds	Number of chromosomal aberrations	20		90	0	72	0	?	?	S	30		20	*	38	25 h	25	h				Platova.ea.2016
135	2016	Crucian carp	Fish	Calpain activity	Optical absorption	Calpain activity in vitro	74		54.9	8.4	13.4	5.1	sem	?	C	25		500		52	1 h	1	h		M	No data on the HMF magnitude. We take it to be 500 nT - usual residual field for accuracy with which axis of the exposure system could be aligned with the GMF vector.	Kantserova.ea.2016
136	2016	C57BL/6 mice stem cells	Rodent	Proliferation of cells	Number of large neurospheres	Expression of Nestin and Neurod1	950		0	0	27.1	2.86	sem	3	S	100		550		50	7 d	7	d				Fu.ea.2016
137	2017	Arabidopsis thaliana wild/cry-mutant	Plant	Gene expression	Gibberellin level	Expression of GA biosynthetic genes	52		0.25	0.03	0.12	0.01	sem	3	C	36		1300		45	33 d	33	d				Xu.ea.2017
